# Supplementary material for: Mitochondrial Calcium Uniporter Drives Chemoresistance in Pancreatic Cancer via Glutathione‐Mediated Stemness Maintenance
Source: Adv Sci (Weinh). 2026 Jan 21;13(17):e07346. doi: 10.1002/advs.202507346 (PMC13042756; doi:10.1002/advs.202507346)
Supplement: Supplementary file 2 — Supporting File 2: advs73898‐sup‐0002‐TableS1‐S18.xlsx. [file ADVS-13-e07346-s002.xlsx]

## Sheet: Supplementary Table 1
Supplementary Table 1 Chemoresistance-associated gene set
Gene	p_val	avg_log2FC	pct.1	pct.2	p_val_adj
SMAD3	5.29174432009538e-137	2.62299055713465	0.493	0	2.18554332164259e-132
IGHA1	0.203581107016794	1.93099111373436	0.128	0.148	1
EXT1	3.37622306910124e-23	1.71955987057336	0.491	0.279	1.3944138897695e-18
LINC00511	1.41240043532315e-20	1.63242865472002	0.469	0.263	5.83335503792815e-16
PGC	0.0337615804141815	1.62783724529069	0.053	0.034	1
MCU	3.9099460253193e-172	1.59139001981027	0.59	0	1.61484680791713e-167
MIR31HG	1.60270128953178e-10	1.56700015462744	0.223	0.116	6.61931659589522e-06
NEDD4L	1.40301967063162e-15	1.52992752936052	0.364	0.206	5.79461154167567e-11
SAMD12	9.94367638274764e-17	1.51570330159705	0.401	0.222	4.1068377828386e-12
AC027644.4	1.02456848180635e-14	1.49689104752738	0.393	0.233	4.23157028670842e-10
RASAL2	8.37535701393326e-15	1.49475146226364	0.353	0.193	3.45910620032458e-10
ZSWIM6	1.28809396553001e-17	1.46856493161639	0.487	0.292	5.31995688703551e-13
ABL2	1.35556028964579e-13	1.46314862263461	0.324	0.18	5.59859955226608e-09
MYH14	4.47729960076412e-19	1.4417586233325	0.48	0.287	1.84916950811159e-14
LAMC2	1.49935564492876e-08	1.44089123099955	0.561	0.427	0.000619248874912027
FAM160A1	7.77946348951742e-17	1.43229142317651	0.225	0.085	3.21299621580559e-12
ITPKC	5.51990353621694e-15	1.43125152097021	0.237	0.104	2.27977535949296e-10
AGO2	2.01764613954355e-18	1.42757477890755	0.321	0.15	8.33308032092883e-14
LINC00342	6.71926679351833e-15	1.42119218093177	0.397	0.227	2.77512437839101e-10
CUX1	7.01830777137091e-20	1.42051284806411	0.406	0.211	2.8986312926539e-15
FER1L6	4.01586612133534e-12	1.40838341354283	0.233	0.113	1.65859286677271e-07
GMDS	4.44918601063321e-14	1.40663145380699	0.478	0.309	1.83755831425162e-09
ETS2	1.06999795875905e-12	1.40645615069988	0.382	0.232	4.41919856947075e-08
ADAMTSL4-AS1	9.34699853748395e-14	1.39994471025257	0.372	0.214	3.86040386596624e-09
PRKCA	2.05465250488742e-17	1.39960352070604	0.381	0.206	8.48592031043552e-13
DLEU1	9.08167043410181e-13	1.39366114482927	0.251	0.124	3.75082070598839e-08
GEM	4.08626153620155e-10	1.3912182975784	0.282	0.163	1.6876668770666e-05
NEAT1	9.22781611279204e-22	1.3833547133212	0.807	0.645	3.81118033274424e-17

## Sheet: Supplementary Table 2
Supplementary Table 2 Stemness-associated gene signature
Gene
ACVR1
ACVR1B
ACVR1C
ACVR2A
ACVR2B
AKT1
AKT2
AKT3
APC
AXIN1
AXIN2
BMI1
BMP2
BMP4
BMPR1A
BMPR1B
BMPR2
C2orf31
CTNNB1
DLX5
DUSP9
DVL1
DVL2
DVL3
ESRRB
ESX1
FGF2
FGFR1
FGFR2
FGFR3
FGFR4
FZD1
FZD10
FZD2
FZD3
FZD4
FZD6
FZD7
FZD8
FZD9
GRB2
GSK3B
HAND1
HESX1
HNF1A
HRAS
ID1
ID2
ID3
ID4
IGF1
IGF1R
IL6ST
INHBA
INHBB
INHBC
INHBE
ISL1
JAK1
JAK2
JAK3
JARID2
KLF4
KRAS
LHX5
LIF
LIFR
MAP2K1
MAP2K2
MAPK1
MAPK11
MAPK12
MAPK13
MAPK14
MAPK3
MEIS1
MYC
MYF5
MYST3
NANOG
NEUROG1
NODAL
NRAS
ONECUT1
OTX1
PAX6
PCGF1
PCGF2
PCGF3
PCGF5
PCGF6
PIK3CA
PIK3CB
PIK3CD
PIK3CG
PIK3R1
PIK3R2
PIK3R3
PIK3R5
POU5F1
POU5F1B
RAF1
REST
RIF1
SETDB1
SKIL
SMAD1
SMAD2
SMAD3
SMAD4
SMAD5
SMAD9
SMARCA
SOX2
STAT3
TBX3
TCF3
WNT1
WNT10A
WNT10B
WNT11
WNT16
WNT2
WNT3
WNT4
WNT5A
WNT5B
WNT6
WNT7A
WNT7B
WNT8A
WNT8B
WNT9A
WNT9B
ZFHX3
ZIC3

## Sheet: Supplementary Table 3
Supplementary Table 3 The inclusion/exclusion criteria for Cohort 1, 2, 3
Cohort	Description	Inclusion criteria	Exclusion criteria
1	68 treatment-naive patients with pathologically confirmed metastatic PDAC	Histologically confirmed PDAC; ECOG performance status 0-1; Adequate organ function	Active infections; Uncontrolled comorbidities; Prior anti-tumor therapy
2	49 treatment-naive patients with radiologically defined borderline resectable or locally advanced PDAC	Histologically confirmed PDAC; ECOG performance status 0-1; Adequate organ function	Active infections; Uncontrolled comorbidities; Prior anti-tumor therapy
3	129 treatment-naive patients who underwent radical R0 resection for PDAC	Histologically confirmed PDAC; ECOG performance status 0-1; Adequate organ function	Distant metastasis; Incomplete resection; refusal of adjuvant therapy

## Sheet: Supplementary Table 4
Supplementary Table 4 Patients’ information for Cohort 1
Patient ID	Age	Gender	Patholigical Stage	Differentiation	Response to Treatment	MCU expression
1	67	Male	Ⅳ	moderate	SD	High
2	71	Female	Ⅳ	poor	SD	High
3	72	Male	Ⅳ	moderate	SD	High
4	60	Female	Ⅳ	poor	SD	High
5	68	Female	Ⅳ	moderate	SD	High
6	51	Male	Ⅳ	moderate	SD	High
7	77	Male	Ⅳ	moderate	SD	High
8	39	Male	Ⅳ	poor	SD	High
9	38	Female	Ⅳ	moderate	SD	High
10	62	Female	Ⅳ	moderate	SD	High
11	70	Male	Ⅳ	moderate	SD	High
12	59	Female	Ⅳ	poor	SD	High
13	64	Male	Ⅳ	well	SD	High
14	46	Male	Ⅳ	moderate	SD	High
15	55	Male	Ⅳ	poor	SD	High
16	77	Female	Ⅳ	poor	SD	High
17	70	Male	Ⅳ	moderate	SD	High
18	46	Female	Ⅳ	moderate	SD	High
19	44	Female	Ⅳ	moderate	SD	High
20	61	Male	Ⅳ	moderate	SD	High
21	40	Female	Ⅳ	poor	SD	Low
22	55	Male	Ⅳ	well	SD	Low
23	46	Male	Ⅳ	moderate	SD	Low
24	67	Female	Ⅳ	moderate	SD	Low
25	51	Male	Ⅳ	poor	SD	Low
26	69	Female	Ⅳ	moderate	SD	Low
27	55	Male	Ⅳ	moderate	SD	Low
28	60	Female	Ⅳ	moderate	SD	Low
29	68	Male	Ⅳ	poor	SD	Low
30	50	Male	Ⅳ	well	SD	Low
31	63	Female	Ⅳ	moderate	SD	Low
32	65	Female	Ⅳ	poor	SD	Low
33	54	Male	Ⅳ	poor	SD	Low
34	83	Male	Ⅳ	moderate	SD	Low
35	60	Female	Ⅳ	poor	SD	Low
36	50	Female	Ⅳ	poor	PR	High
37	67	Male	Ⅳ	poor	PR	High
38	87	Female	Ⅳ	poor	PR	High
39	67	Male	Ⅳ	poor	PR	Low
40	67	Male	Ⅳ	well	PR	Low
41	65	Male	Ⅳ	moderate	PR	Low
42	69	Female	Ⅳ	moderate	PR	Low
43	65	Male	Ⅳ	moderate	PR	Low
44	44	Female	Ⅳ	moderate	PR	Low
45	78	Male	Ⅳ	moderate	PR	Low
46	54	Male	Ⅳ	moderate	PR	Low
47	59	Female	Ⅳ	poor	PR	Low
48	57	Male	Ⅳ	moderate	PR	Low
49	79	Female	Ⅳ	poor	PR	Low
50	57	Male	Ⅳ	poor	PR	Low
51	81	Female	Ⅳ	poor	PD	High
52	71	Male	Ⅳ	well	PD	High
53	82	Female	Ⅳ	poor	PD	High
54	48	Male	Ⅳ	poor	PD	High
55	79	Male	Ⅳ	poor	PD	High
56	40	Male	Ⅳ	poor	PD	High
57	80	Female	Ⅳ	poor	PD	High
58	71	Female	Ⅳ	moderate	PD	High
59	72	Female	Ⅳ	moderate	PD	High
60	66	Female	Ⅳ	poor	PD	High
61	76	Male	Ⅳ	poor	PD	High
62	54	Male	Ⅳ	poor	PD	High
63	79	Male	Ⅳ	poor	PD	High
64	74	Female	Ⅳ	moderate	PD	High
65	52	Male	Ⅳ	moderate	PD	Low
66	66	Female	Ⅳ	well	PD	Low
67	73	Male	Ⅳ	moderate	PD	Low
68	65	Male	Ⅳ	poor	PD	Low

## Sheet: Supplementary Table 5
Supplementary Table 5 Patients’ information for Cohort 2
Patient ID	Age	Gender	Patholigical Stage	Differentiation	Response to Treatment	MCU expression
1	78	Male	ⅡB	poor	SD	High
2	72	Male	ⅡB	moderate	SD	High
3	49	Female	ⅡB	moderate	SD	High
4	67	Female	ⅡB	poor	SD	High
5	77	Male	Ⅲ	moderate	SD	High
6	65	Female	ⅡB	poor	SD	High
7	49	Female	ⅡB	poor	SD	High
8	73	Male	ⅡB	well	SD	High
9	67	Female	Ⅲ	poor	SD	High
10	58	Female	ⅡB	poor	SD	Low
11	76	Female	Ⅲ	moderate	SD	Low
12	65	Female	Ⅲ	poor	SD	Low
13	48	Female	ⅡB	poor	SD	Low
14	60	Male	Ⅲ	moderate	SD	Low
15	69	Female	Ⅲ	poor	SD	Low
16	73	Male	Ⅲ	moderate	SD	Low
17	71	Male	ⅡB	poor	PR	High
18	42	Female	Ⅲ	moderate	PR	High
19	56	Female	Ⅲ	poor	PR	High
20	62	Male	ⅡB	poor	PR	High
21	67	Male	ⅡB	moderate	PR	High
22	75	Male	ⅡB	well	PR	High
23	66	Female	Ⅲ	moderate	PR	Low
24	75	Male	Ⅲ	moderate	PR	Low
25	66	Female	Ⅲ	well	PR	Low
26	79	Female	ⅡB	moderate	PR	Low
27	52	Female	Ⅲ	poor	PR	Low
28	73	Male	Ⅲ	poor	PR	Low
29	69	Male	ⅡB	moderate	PR	Low
30	71	Female	Ⅲ	poor	PR	Low
31	67	Male	Ⅲ	moderate	PR	Low
32	58	Female	ⅡB	poor	PR	Low
33	50	Female	Ⅲ	poor	PD	High
34	73	Male	Ⅲ	moderate	PD	High
35	69	Male	ⅡB	moderate	PD	High
36	52	Female	Ⅲ	poor	PD	High
37	60	Male	ⅡB	poor	PD	High
38	58	Male	Ⅲ	moderate	PD	High
39	58	Female	Ⅲ	poor	PD	High
40	64	Female	ⅡB	well	PD	High
41	68	Female	Ⅲ	poor	PD	High
42	51	Female	ⅡB	moderate	PD	High
43	68	Female	Ⅲ	moderate	PD	High
44	63	Male	Ⅲ	moderate	PD	High
45	73	Female	Ⅲ	poor	PD	High
46	63	Female	ⅡB	moderate	PD	High
47	54	Female	Ⅲ	moderate	PD	Low
48	53	Female	ⅡB	well	PD	Low
49	66	Female	Ⅲ	moderate	PD	Low

## Sheet: Supplementary Table 6
Supplementary Table 6 Patients’ information for Cohort 3
Patient ID	Age	Gender	Tomor Size	Patholigical Stage	Differentiation	OS Stage	OS	DFS Stage	DFS	MCU expression
1	65	Male	4	IIA	poor	1	16	1	13	High
2	64	Male	2.5	IIA	poor	1	17	1	16	High
3	68	Female	3	IB	poor	1	4	1	5	High
4	68	Female	4	IIA	poor	1	6	1	5	High
5	66	Female	3.5	IIA	Well	1	47	1	28	High
6	59	Male	3.5	IB	poor	1	14	1	6	High
7	57	Male	4	IIA	poor	1	8	1	5	High
8	77	Male	3	IIA	Well	1	51	1	18	High
9	64	Male	4	IIA	moderate	1	7	1	7	High
10	57	Male	2.5	IIA	poor	1	18	1	10	High
11	61	Female	4	IIB	poor	1	18	1	10	High
12	68	Female	3.5	IIB	moderate	0	29	0	23	High
13	56	Male	3.5	IIB	poor	0	28	0	28	High
14	63	Female	5	IIA	poor	1	5	1	3	High
15	65	Female	4	IIA	moderate	1	8	1	4	High
16	59	Female	3.5	IIA	poor	1	9	1	9	High
17	67	Male	4	IIA	poor	1	10	1	9	High
18	76	Male	3.5	IIA	moderate	0	7	0	7	High
19	60	Male	4	IIA	poor	1	5	1	5	High
20	78	Female	1	IIA	poor	0	3	1	5	High
21	58	Male	10	IIA	moderate	1	7	0	7	High
22	57	Female	3	IIA	poor	1	7	1	7	High
23	74	Female	3	IIB	poor	1	8	1	6	High
24	63	Female	3	IIA	moderate	1	14	0	8	High
25	52	Male	4	IIB	poor	1	28	1	18	High
26	79	Male	3	IIB	poor	1	18	1	14	High
27	65	Female	4	IIB	poor	1	18	0	10	High
28	36	Male	5	IIA	moderate	1	20	1	9	High
29	61	Male	2.5	III	moderate	0	39	0	39	High
30	73	Male	4	IIB	Well	0	31	1	26	High
31	67	Male	7.5	IIB	moderate	0	17	1	17	High
32	72	Male	4	IIB	poor	1	27	1	21	High
33	50	Male	6.5	IIA	moderate	1	18	1	7	High
34	67	Male	3	IIB	poor	0	10	1	10	High
35	42	Female	2	IIB	moderate	1	18	0	16	High
36	61	Male	6	IIB	poor	1	16	1	11	High
37	76	Female	3.5	IB	poor	1	17	1	9	High
38	74	Male	2.2	IIB	moderate	1	15	1	12	High
39	62	Female	3	IIA	moderate	1	24	1	22	High
40	72	Male	5	IB	moderate	1	26	1	7	High
41	80	Male	2.5	IIA	poor	1	12	1	7	High
42	44	Male	4.5	IIA	poor	0	29	1	19.8	High
43	77	Male	3.3	IIB	moderate	1	18	1	7	High
44	45	Female	6	IIA	poor	1	20	1	8	High
45	77	Male	5.6	IIB	poor	1	21	1	11	High
46	66	Female	3.1	IIB	Well	1	7	1	5	High
47	67	Female	2.5	IIB	poor	1	21	1	20	High
48	65	Male	2	IIB	moderate	1	10	0	9	High
49	60	Male	4	IIB	poor	1	15	1	10	High
50	62	Female	4	IIB	moderate	1	24	1	14	High
51	65	Female	5	IIB	poor	0	27	1	27	High
52	57	Male	2.7	IB	Well	0	19	1	14	High
53	59	Female	3	IIB	poor	1	13	1	7	High
54	64	Female	3.5	IIB	moderate	1	15	1	15	High
55	51	Female	6	IIB	poor	1	15	1	14	High
56	64	Male	3.5	IIB	moderate	0	13	0	13	High
57	66	Female	2	IIB	moderate	1	18	1	7	High
58	56	Male	4	IIB	poor	1	11	1	8	High
59	66	Male	4	IIB	Well	1	59	1	32	High
60	49	Female	2	IIA	Well	0	63	1	59	High
61	73	Female	3	IIB	poor	1	15	1	4	High
62	74	Female	3.5	IIB	moderate	1	12	0	9	High
63	55	Male	3	IIB	poor	1	7	0	3	High
64	67	Female	3.5	IIB	moderate	1	21	0	11	High
65	64	Male	5	IIA	Well	1	11	1	4	High
66	63	Male	2	IIA	moderate	1	12	0	8	High
67	62	Male	4.5	III	poor	1	15	1	15	High
68	54	Female	4	III	moderate	1	21	1	11	High
69	53	Female	3	III	moderate	1	31	1	29	High
70	64	Male	5	IIA	Well	1	22	0	11	High
71	70	Female	4	IIB	poor	0	20	0	20	Low
72	67	Male	2	IIA	poor	1	11	1	6	Low
73	65	Male	5	IIB	poor	1	29	1	19	Low
74	47	Female	3	IIB	poor	1	17	1	14	Low
75	61	Male	4.5	IIB	poor	1	13	1	11	Low
76	69	Male	2	IIB	moderate	0	30	1	30	Low
77	77	Male	6	IB	poor	0	29	1	29	Low
78	64	Female	2	IIA	Well	1	14	1	10	Low
79	50	Male	2	IIB	moderate	0	25	1	12	Low
80	45	Female	1.5	IIB	poor	0	20	1	20	Low
81	73	Female	6	IB	moderate	1	20	1	13	Low
82	48	Male	4.5	IB	poor	1	26	1	7	Low
83	75	Male	5	IB	moderate	1	10	1	8	Low
84	66	Female	3.5	IIB	moderate	1	21	1	16	Low
85	62	Male	6	IIB	poor	0	28	1	13	Low
86	67	Male	2.5	IB	moderate	0	12	1	12	Low
87	66	Female	4	IIB	Well	1	20	1	12	Low
88	68	Female	6	IIA	moderate	1	22	0	4	Low
89	59	Female	2.5	IIB	poor	0	14	1	14	Low
90	67	Male	7	IIA	poor	1	11	1	7	Low
91	75	Female	10	IIB	poor	1	16	0	12	Low
92	58	Female	3.5	IIA	moderate	0	7	1	4	Low
93	67	Male	3.5	IIB	moderate	1	17	1	8	Low
94	63	Female	2.5	IIA	Well	1	16	0	14	Low
95	71	Female	6	IIB	moderate	0	61	1	61	Low
96	51	Male	6	IIB	moderate	1	12	0	10	Low
97	72	Female	2	IIA	moderate	0	14	1	14	Low
98	69	Female	9	IIB	poor	1	15	1	13	Low
99	61	Female	3.3	IIB	moderate	0	14	1	14	Low
100	58	Male	4	IB	moderate	0	33	1	28	Low
101	46	Male	1.5	IIA	poor	0	31	1	31	Low
102	59	Male	1.6	IIB	moderate	0	31	1	31	Low
103	76	Male	1.5	IIB	poor	0	46	0	46	Low
104	50	Female	4	IIB	moderate	0	30	1	30	Low
105	69	Male	4	IB	poor	0	16	1	11	Low
106	64	Female	2	IB	moderate	0	31	1	31	Low
107	31	Male	3	IIB	poor	0	42	1	42	Low
108	74	Female	3	IB	Well	1	18	1	14	Low
109	66	Male	3	III	moderate	0	37	0	37	Low
110	68	Female	7.1	IB	moderate	0	49	1	49	Low
111	78	Female	2	IB	moderate	1	19	0	10	Low
112	71	Female	3.5	IIB	Well	0	26	0	26	Low
113	61	Female	4	IIB	moderate	0	28	1	28	Low
114	45	Male	2.5	IIB	Well	1	21	1	19	Low
115	65	Male	3	IB	moderate	1	20	1	14	Low
116	69	Male	3	IIB	Well	1	15	0	7	Low
117	69	Female	3	IIB	poor	0	38	0	38	Low
118	45	Male	3	IIA	moderate	1	7	0	6	Low
119	45	Female	3	IIB	moderate	1	46	1	40	Low
120	77	Male	2	IIB	poor	1	23	1	14	Low
121	63	Female	3	IB	moderate	1	20	0	11	Low
122	62	Female	3.5	IIB	moderate	1	15	1	12	Low
123	61	Male	3.5	IIB	moderate	0	31	0	18	Low
124	54	Male	2.5	IIB	Well	1	11	0	11	Low
125	76	Male	4	III	moderate	0	32	0	32	Low
126	83	Male	3	IIA	poor	1	8	1	4	Low
127	60	Female	3	IB	moderate	1	4	1	5	Low
128	72	Female	3	IB	moderate	1	3	1	3	Low
129	59	Female	9	IB	moderate	1	11	1	9	Low

## Sheet: Supplementary Table 7
Supplementary Table 7 Patients’ information for PDX xenograft models
PDX ID	Age	Gender	TNM Stage	Patholigical Stage	Differentiation	Sellected
PDX-1	66	Male	T1N2M0	ⅡB	moderate	Yes
PDX-4	65	Female	T1N1M0	ⅡB	moderate	Yes
PDX-5	63	Male	T2N0M0	ⅠB	moderate	No
PDX-7	62	Female	T3N0M0	ⅡA	moderate	No
PDX-9	61	Female	T2N0M0	ⅠB	moderate	Yes
PDX-11	57	Female	T3N0M0	ⅡA	moderate	No
PDX-15	55	Male	T1N0M0	ⅠA	well	No
PDX-18	51	Male	T2N1M0	ⅡB	moderate	Yes

## Sheet: Supplementary Table 8
Supplementary Table 8 shRNA sequences for stable knockdown cell lines
Name	Sequences (5′-3′)
H-MCU shRNA1 (most effective)	AAAAGCTGGAATTGAGAACAGAAATTGGATCCAATTTCTGTTCTCAATTCCAGC
H-MCU shRNA2	AAAAGTGATCAAAGTCCGAACAGATTGGATCCAATCTGTTCGGACTTTGATCAC
H-MCU shRNA3	AAAAGATCCGAGATGACCGTGAATCTTGGATCCAAGATTCACGGTCATCTCGGATC
H-PSAT1 shRNA1 (most effective)	AAAAGCCAAGAAGTTTGGGACTATATTGGATCCAATATAGTCCCAAACTTCTTGGC
H-PSAT1 shRNA2	AAAACCAGACAACTATAAGGTGATTTGGATCCAAATCACCTTATAGTTGTCTGG
H-PSAT1 shRNA3	AAAAGCACTCAGTGTTGTTAGAGATTGGATCCAATCTCTAACAACACTGAGTGC
H-SLC7A11 shRNA1 (most effective)	AAAACCTGTCACTATTTGGAGCTTTTGGATCCAAAAGCTCCAAATAGTGACAGG
H-SLC7A11 shRNA2	AAAACCTGCGTATTATCTCTTTATTTGGATCCAAATAAAGAGATAATACGCAGG
H-SLC7A11 shRNA3	AAAACCCTGGAGTTATGCAGCTAATTGGATCCAATTAGCTGCATAACTCCAGGG
H-ATF4 shRNA1 (most effective)	AAAAGCCTAGGTCTCTTAGATGATTTGGATCCAAATCATCTAAGAGACCTAGGC
H-ATF4 shRNA2	AAAAGCCAAGCACTTCAAACCTCATTTGGATCCAAATGAGGTTTGAAGTGCTTGGC
H-ATF4 shRNA3	AAAAGTTGGTCAGTCCCTCCAACAATTGGATCCAATTGTTGGAGGGACCTGACCAAC
H-NRF2 shRNA1 (most effective)	AAAACCGGCATTTCACTAAACACAATTGGATCCAATTGTGTTTAGTGAAATGCCGG
H-NRF2 shRNA2	AAAAGCTCCTACTGTGATGTGAAATTGGATCCAATTTCACATCACAGTAGGAGC
H-NRF2 shRNA3	AAAACCCTGTTGATTTAGACGGTATTGGATCCAATACCGTCTAAATCAACAGGG
H-RCOR1 shRNA1 (most effective)	AAAAGATGGTGGAATAGAACCATATTGGATCCAATATGGTTCTATTCCACCATC
H-RCOR1 shRNA2	AAAACAAACGACAGATCCAGAATATTGGATCCAATATTCTGGATCTGTCGTTTG
H-RCOR1 shRNA3	AAAAGTTGGATGAATACATTGCCATTGGATCCAATGGCAATGTATTCATCCAAC
H-SOX2 shRNA1 (most effective)	AAAAGGAGCACCCGGATTATAAATTGGATCCAATTTATAATCCGGGTGCTCC
H-SOX2 shRNA2	AAAAGGGACATGATCAGCATGTATTGGATCCAATACATGCTGATCATGTCCC
H-SOX2 shRNA3	AAAAGGACATGATCAGCATGTATTTGGATCCAAATACATGCTGATCATGTCC
H-SOX9 shRNA1 (most effective)	AAAAGGAGGAAGTCGGTGAAGAATTGGATCCAATTCTTCACCGACTTCCTCC
H-SOX9 shRNA2	AAAAGCGACGTCATCTCCAACATTTGGATCCAAATGTTGGAGATGACGTCGC
H-SOX9 shRNA3	AAAAGCAAGCTCTGGAGACTTCTGATTGGATCCAATCAGAAGTCTCCAGAGCTTGC
H-OCT4 shRNA1 (most effective)	AAAAGGTTCTATTTGGGAAGGTATTGGATCCAATACCTTCCCAAATAGAACC
H-OCT4 shRNA2	AAAAGCTTCAAGAACATGTGTAATTGGATCCAATTACACATGTTCTTGAAGC
H-OCT4 shRNA3	AAAAGCCCGAAAGAGAAAGCGAATTGGATCCAATTCGCTTTCTCTTTCGGGC
H-MCU sgRNA1 (most effective)	CAGGAGCGATCTACCTGCGG
H-MCU sgRNA2	TGACAGCGTTCACGCCGGGA
H-MCU sgRNA3	ACCACCGGACGGTACACCAG

## Sheet: Supplementary Table 9
Supplementary Table 9 Antibodies used for Flow cytometry
Name	Brand	Catalog Number	Dilution Ratio
CD24	Biolegend	311114	1:100
CD44	Biolegend	397506	1:100
CD133	Biolegend	397904	1:100
ALDH1	STEMCELL	# 01700	1:100
Annexin V	Yeasen	40302ES60	1:20
PE	Yeasen	40302ES60	1:20

## Sheet: Supplementary Table 10
Supplementary Table 10 Antibodies used for Western blotting
Name	Brand	Catalog Number	Dilution Ratio
MCU	CST	14997S	1:1000
CD133	Abcam	ab284389	1:1000
ALDH1	Abcam	ab52492	1:1000
SOX9	CST	82630S	1:1000
NANOG	CST	8822S	1:1000
2025-10-04	CST	75463S	1:1000
PSAT1	Proteintech	10501-1-AP	1:1000
SLC7A11	Proteintech	10501-1-AP	1:1000
PERK	Proteintech	20582-1-AP	1:1000
Phospho-PERK (Ser719)	Proteintech	29546-1-AP	1:1000
ATF4	Proteintech	10835-1-AP	1:1000
IRE1α	CST	3294S	1:1000
NRF2	CST	12721S	1:1000
CoREST	CST	D6I2U	1:1000
RCOR1	Proteintech	27686-1-AP	1:1000
SMDT1	Sigma-Aldrich	HPA060340	1:1000
MICU1	Abcam	ab190114	1:1000
MICU2	Abcam	ab320644	1:1000
LETM1	Abcam	ab241155	1:1000
UCP2	CST	D1O5V	1:1000
SLC24A6	Proteintech	21430-1-AP	1:1000
Thioredoxin	Proteintech	14999-1-AP	1:1000
TXNRD1	Proteintech	11117-1-AP	1:1000
Beta Tubulin	Proteintech	10094-1-AP	1:5000
Beta Actin	Proteintech	20536-1-AP	1:5000

[truncated: 8 more sheets: Supplementary Table 11, Supplementary Table 12, Supplementary Table 13, Supplementary Table 14, Supplementary Table 15, Supplementary Table 16, Supplementary Table 17, Supplementary Table 18]
